# Supplementary material for: Comparison of Efficacy of Acupuncture-Related Therapy in the Treatment of Postherpetic Neuralgia: A Network Meta-Analysis of Randomized Controlled Trials
Source: Evid Based Complement Alternat Med. 2022 Oct 14;2022:3975389. doi: 10.1155/2022/3975389 (PMC9586726; doi:10.1155/2022/3975389)
Supplement: Supplementary Materials — Table S1: the PRISMA checklist. Table S2: Direct comparison of meta-analysis results. Figure S1∼S10: Sensitivity analysis of pain scores. Figure S11∼S16: Sensitivity analysis of total efficiency. Figure S17∼S19: Sensitivity analysis of adverse reactions. [file 3975389.f1.zip]

Archive with 3 entries (3 files):
- Sensitivity analysis figures.docx
- Table S1 the PRISMA checklist..docx
- Table S2. Direct comparison of meta analysis results.docx
